# Supplementary material for: A Mutation in the Mesorhizobium loti oatB Gene Alters the Physicochemical Properties of the Bacterial Cell Wall and Reduces Survival inside Acanthamoeba castellanii
Source: Int J Mol Sci. 2018 Nov 8;19(11):3510. doi: 10.3390/ijms19113510 (PMC6274867; doi:10.3390/ijms19113510)
Supplement: Supplementary file 1 [file ijms-19-03510-s001.zip]

Archive with 1 entries (1 files):
- ijms-368063 suppl Figure S1 for proof.docx
